# Supplementary material for: Antibacterial PET-G/ZnO Composites: A New Approach to Relaxation Splint Materials in the Treatment of Bruxism
Source: Materials (Basel). 2026 Jul 14;19(14):3033. doi: 10.3390/ma19143033 (PMC13413869; doi:10.3390/ma19143033)
Supplement: Supplementary file 1 [file materials-19-03033-s001.zip]

Archive with 1 entries (1 files):
- materials-4385203-supplementary.pdf
